# Supplementary material for: Partial weight‐bearing and range of motion limitation significantly reduce the loads at medial meniscus posterior root repair sutures in a cadaveric biomechanical model
Source: Knee Surg Sports Traumatol Arthrosc. 2024 Sep 17;33(5):1645–57. doi: 10.1002/ksa.12465 (PMC12022837; doi:10.1002/ksa.12465)
Supplement: Supplementary file 2 — Supporting information. [file KSA-33-1645-s010.xlsx]

## Sheet: Tabelle1
'Time in s'	'Knee Angle in deg'	'semimem_r'	'semiten_r'	'bifemlh_r'	'bifemsh_r'	'rect_fem_r'	'vas_med_r'	'vas_int_r'	'vas_lat_r'	'med_gas_r'	'lat_gas_r'
0	-9.74633	10.9122	3.50866	7.70512	8.79824	13.4948	6.81564	9.10782	9.50479	12.4483	5.53651
0.0461805	-12.5677	14.4424	3.8132	9.26242	9.11413	17.9704	8.88028	11.6478	13.7418	13.7418	5.91567
0.0923609	-16.3065	14.0966	3.93791	9.56639	9.30163	22.0756	11.4582	15.2023	18.9679	16.7178	7.0667
0.138541	-19.8834	12.727	3.82723	9.06995	8.99364	22.0838	13.0534	16.9197	22.6329	19.4736	8.15249
0.184722	-23.5907	13.5648	4.08735	9.58712	9.53075	17.3381	13.3478	16.8737	23.4246	24.2274	9.3367
0.230902	-28.2016	14.4153	4.15023	9.89477	9.74492	15.1987	10.5608	13.0141	17.1848	30.5285	10.1064
0.277083	-33.3015	15.1464	4.25582	10.3568	9.89973	14.6255	9.09995	11.3142	13.7988	33.4853	10.4922
0.323263	-37.6611	14.044	4.37911	10.036	10.2896	14.8537	9.14753	11.2493	13.1801	33.4088	10.858
0.369444	-40.0113	12.6255	4.22791	9.3204	10.125	15.7367	8.85615	10.7449	12.7409	32.7839	10.6728
0.415624	-39.5729	12.6285	4.01782	8.96762	9.55638	15.2859	7.804	9.43785	11.2057	32.5508	10.2974
0.461805	-36.6663	15.904	4.26546	9.92386	9.98475	15.6247	7.48146	9.21748	10.7592	34.0449	10.6741
0.507985	-31.8003	17.0664	4.34389	10.3387	10.1256	17.1392	8.05625	9.92903	11.7248	35.2423	10.8592
0.554165	-26.0263	16.5636	4.44973	10.2954	10.4962	18.6028	8.27444	10.2985	12.0374	36.4082	11.2447
0.600346	-20.6815	14.1373	4.23157	9.2517	10.1525	18.7804	8.62273	10.7064	12.5877	33.8002	10.5573
0.646526	-16.6686	10.9733	4.07319	8.11518	9.81585	18.5477	9.09204	11.2648	13.4486	28.7909	9.17079
0.692707	-14.42	9.15984	4.09757	7.80098	9.60843	19.2405	10.4214	12.8027	15.4485	23.3778	7.8881
0.738887	-13.8498	7.25641	3.86226	7.17612	8.59606	22.6424	12.2515	14.8431	19.1242	14.9958	5.60339
0.785068	-14.0043	5.1306	3.47056	6.29889	7.12337	22.1854	15.0523	17.5657	23.739	9.08744	3.86197
0.831248	-14.577	3.89817	3.42347	6.22621	6.4644	22.5625	17.5249	19.4835	26.2781	7.9205	3.48036
0.877429	-14.4409	3.60394	3.78725	6.93678	6.55545	18.5873	18.5421	19.8409	27.3582	10.3556	4.62668
