# Supplementary material for: Partial weight‐bearing and range of motion limitation significantly reduce the loads at medial meniscus posterior root repair sutures in a cadaveric biomechanical model
Source: Knee Surg Sports Traumatol Arthrosc. 2024 Sep 17;33(5):1645–57. doi: 10.1002/ksa.12465 (PMC12022837; doi:10.1002/ksa.12465)
Supplement: Supplementary file 3 — Supporting information. [file KSA-33-1645-s003.xlsx]

## Sheet: Tabelle1
'Time in s'	'Knee Angle in deg'	'semimem_r'	'semiten_r'	'bifemlh_r'	'bifemsh_r'	'rect_fem_r'	'vas_med_r'	'vas_int_r'	'vas_lat_r'	'med_gas_r'	'lat_gas_r'
0	-16.0287	10.5386	3.51859	7.74661	8.9422	11.4575	5.94753	7.84536	8.16148	12.5814	5.53307
0.0466797	-17.6042	16.3485	4.02786	10.6647	9.3571	11.7559	6.68942	8.64556	9.2055	14.6174	5.90606
0.0933594	-20.2092	15.248	3.97776	10.2657	9.27319	12.3439	7.62681	9.68636	10.5611	17.7628	6.78393
0.140039	-24.0772	14.0938	3.92297	9.68244	9.33879	12.6464	8.27529	10.2268	11.5093	22.1711	8.08135
0.186719	-28.9852	14.0703	3.96003	10.0994	9.15371	12.4445	8.22798	10.0806	11.5865	28.052	8.95755
0.233398	-34.5914	15.342	4.49516	11.3051	10.1551	12.9711	8.72055	10.6418	12.2465	36.7814	11.0282
0.280078	-39.2813	14.1527	4.45254	10.7347	10.0274	12.7866	8.68248	10.4712	12.1868	39.7334	11.4708
0.326758	-41.1531	12.8584	4.51808	10.0045	10.4729	14.2024	9.07592	10.9535	12.7922	38.6522	11.6331
0.373438	-39.0233	11.7029	4.3649	9.13439	10.2767	14.505	8.59776	10.3693	12.2817	35.7057	11.0757
0.420117	-33.777	11.5225	4.44625	9.11338	10.5067	15.2094	8.49506	10.3676	12.2557	34.9387	11.1723
0.466797	-26.3147	10.9734	4.37073	8.83919	10.2319	15.3489	8.34955	10.2532	12.0696	35.8622	11.037
0.513477	-18.7033	10.2169	4.18914	8.345	10.03	15.278	8.10489	9.85952	11.7261	36.7513	10.9783
0.560156	-13.3159	9.92643	4.22473	8.17322	10.3088	16.3654	8.54328	10.3826	12.4299	38.2356	11.2567
0.606836	-11.2841	9.03083	3.98213	7.56996	9.46772	18.3367	8.9957	11.2325	13.7024	37.2653	10.7095
0.653516	-12.3366	8.5681	3.93947	7.31653	9.18483	20.9834	9.93792	12.5138	16.3847	31.8495	9.51187
0.700195	-15.4993	7.95045	3.90308	7.03066	8.85788	21.9485	11.1959	13.8786	18.9698	23.1174	7.60505
0.746875	-18.7886	7.43488	3.88076	6.72409	8.54403	21.9102	12.8791	15.4835	20.7554	15.2766	6.03005
0.793555	-21.2409	6.19757	3.74492	6.28712	7.69872	21.5707	14.7014	16.8762	22.7641	11.1336	4.90004
0.840235	-22.2815	4.68062	3.5585	5.99787	6.7415	23.0221	16.079	18.2349	25.0425	9.10672	4.03951
0.886914	-22.294	5.08067	4.0858	7.03631	7.02385	18.7376	17.2155	18.7709	25.9347	10.9764	4.94337
