# Supplementary material for: Partial weight‐bearing and range of motion limitation significantly reduce the loads at medial meniscus posterior root repair sutures in a cadaveric biomechanical model
Source: Knee Surg Sports Traumatol Arthrosc. 2024 Sep 17;33(5):1645–57. doi: 10.1002/ksa.12465 (PMC12022837; doi:10.1002/ksa.12465)
Supplement: Supplementary file 4 — Supporting information. [file KSA-33-1645-s006.xlsx]

## Sheet: Tabelle1
'Time in s'	'Knee Angle in deg'	'semimem_r'	'semiten_r'	'bifemlh_r'	'bifemsh_r'	'rect_fem_r'	'vas_med_r'	'vas_int_r'	'vas_lat_r'	'med_gas_r'	'lat_gas_r'
0	20.2731	29.2078	3.08627	39.6447	0.102715	154.638	151.419	177.974	330.588	4.66245	1.40673
48.8938	19.2775	27.4843	0.185153	53.2437	0.0563487	100.128	147.754	172.025	315.803	21.6233	4.99973
96.7876	15.561	11.0739	0.029377	17.3323	23.1011	189.734	58.9512	67.2592	120.354	133.51	29.1486
144.681	10.3078	0.990654	0.0181488	0.644497	53.6482	174.166	5.63201	6.32421	10.9108	310.888	65.4182
192.575	5.2633	3.74618	0.0181814	0.0269971	102.16	110.095	0.0255237	0.0250433	0.0259983	529.003	109.502
240.469	1.15527	6.57446	0.0261812	0.0257748	128.902	33.4773	0.0164831	0.0158603	0.0173633	716.96	147.055
288.363	-0.119324	17.1043	0.588997	0.0251818	170.065	20.4073	0.00900416	0.0086126	0.00963222	966.635	198.884
336.256	1.67147	20.6526	1.95365	0.0141633	211.13	71.0526	0.00630894	0.00607272	0.00668022	950.75	207.421
384.15	6.41031	23.3002	0.00485339	0.00342588	346.359	508.184	0.00413861	0.00405455	0.00422209	905.935	257.954
432.044	14.5968	0.00893901	0.00596322	0.00459925	219.872	618.461	0.00532345	0.0052638	0.00518233	401.559	103.971
479.938	27.2218	0.0262565	0.230113	0.0367527	50.3637	381.354	0.0179841	0.0175647	0.0175408	56.3258	12.2431
527.832	42.7417	0.0148157	0.0149294	0.0104488	64.0004	410.229	38.8902	45.2444	78.1944	14.775	3.48362
575.725	53.4547	0.0097964	0.00812337	0.0081618	6.50571	323.474	125.361	145.86	236.476	1.27033	0.417373
623.619	54.5502	0.015166	0.0135925	0.0171611	1.94434	154.199	123.241	128.223	181.889	0.300598	0.33989
671.513	48.1258	0.0419189	0.0414907	1.1281	17.4975	83.7708	71.146	71.344	100.785	0.39462	0.393752
719.407	36.1146	10.0392	0.610136	1.85931	80.194	57.7137	43.4202	43.1932	59.0813	3.41765	1.92839
767.3	20.635	161.802	11.6082	67.3243	107.512	34.2272	29.8721	30.2136	39.0595	19.3064	5.6491
815.194	8.60616	434.521	38.4251	180.387	96.9546	44.8983	34.0364	35.3602	46.205	58.684	12.2224
863.088	4.64483	383.417	42.7105	169.539	129.407	82.792	60.5457	69.3904	104.429	122.057	24.4639
910.982	6.96684	0.0240027	0.019911	0.0227344	45.1477	322.314	55.5456	67.1915	111.8	25.2821	5.70036
