# Supplementary material for: Partial weight‐bearing and range of motion limitation significantly reduce the loads at medial meniscus posterior root repair sutures in a cadaveric biomechanical model
Source: Knee Surg Sports Traumatol Arthrosc. 2024 Sep 17;33(5):1645–57. doi: 10.1002/ksa.12465 (PMC12022837; doi:10.1002/ksa.12465)
Supplement: Supplementary file 6 — Supporting information. [file KSA-33-1645-s007.xlsx]

## Sheet: Tabelle1
'Time in s'	'Knee Angle in deg'	'semimem_r'	'semiten_r'	'bifemlh_r'	'bifemsh_r'	'rect_fem_r'	'vas_med_r'	'vas_int_r'	'vas_lat_r'	'med_gas_r'	'lat_gas_r'
0	-112.945	10.5471	9.08056	9.54834	149.875	441.782	35.8313	24.9105	50.0377	120.354	14.8891
0.0569351	-112.397	11.9348	6.1284	15.3597	58.6202	353.148	203.134	113.295	341.213	64.7491	8.4837
0.11387	-111.543	11.2085	4.18752	56.0987	64.7357	528	406.139	301.981	589.591	70.8576	7.30984
0.170805	-110.485	11.2264	24.5663	82.5026	59.8948	641.664	455.636	355.029	641.735	63.3913	7.0693
0.22774	-108.632	11.49	40.5786	171.001	15.0268	640.698	467.191	364.703	667.186	24.8189	7.26392
0.284675	-106.003	11.7504	47.9642	220.098	6.49569	655.514	597.425	439.265	865.446	15.9335	7.05045
0.341611	-102.357	99.7386	48.3196	230.977	6.68054	746.281	705.77	540.736	991.173	16.3327	7.18857
0.398546	-97.9173	65.4082	48.2625	356.649	6.89733	654.57	712.688	555.455	1002.58	16.7398	7.32969
0.455481	-92.4755	12.0974	55.9993	237.692	7.16067	509.985	643.23	501.406	948.513	16.9462	7.39172
0.512416	-86.1217	12.6445	75.9713	192.375	7.61381	491.058	577.712	467.878	882.567	17.4762	7.85896
0.569351	-78.927	12.6319	81.6784	198.567	7.88589	428.988	530.004	424.191	835.234	17.6757	7.94125
0.626286	-71.2794	13.2876	82.9448	162.96	8.67166	278.362	456.857	370.514	739.393	18.7536	8.90182
0.683221	-62.59	16.3499	83.8174	137.936	9.13614	257.622	305.54	274.893	581.437	18.8114	8.81944
0.740156	-52.4333	25.6772	82.5462	161.956	13.5416	183.938	218.983	224.625	414.802	25.7165	13.8882
0.797091	-41.6694	57.1513	24.9058	168.644	23.4172	239.446	116.14	131.867	221.19	38.103	18.5403
0.854026	-32.9617	60.1666	38.8459	205.802	31.024	174.642	88.8536	106.79	174.831	49.7461	18.4933
0.910961	-25.4224	23.1469	50.2151	173.048	65.7776	121.787	71.1096	85.5601	142.724	88.0685	26.7681
0.967896	-18.1544	86.4822	14.4793	127.528	112.387	188.902	61.2352	79.11	123.984	145.206	31.5932
1.02483	-11.5304	38.2235	20.5822	101.618	140.512	217.355	50.3895	62.5718	102.482	198.59	38.0299
1.08177	-5.66472	36.7558	15.1319	79.7181	162.975	255.26	41.3957	49.9608	83.9815	237.574	48.5877
