# Supplementary material for: Partial weight‐bearing and range of motion limitation significantly reduce the loads at medial meniscus posterior root repair sutures in a cadaveric biomechanical model
Source: Knee Surg Sports Traumatol Arthrosc. 2024 Sep 17;33(5):1645–57. doi: 10.1002/ksa.12465 (PMC12022837; doi:10.1002/ksa.12465)
Supplement: Supplementary file 7 — Supporting information. [file KSA-33-1645-s009.xlsx]

## Sheet: Tabelle1
'Time in s'	'Knee Angle in deg'	'semimem_r'	'semiten_r'	'bifemlh_r'	'bifemsh_r'	'rect_fem_r'	'vas_med_r'	'vas_int_r'	'vas_lat_r'	'med_gas_r'	'lat_gas_r'
1	-0.628541	61.6885	10.6039	24.6336	37.8386	13.9393	0.926834	0.991817	1.1328	182.072	37.5988
244.043	5.49357	45.1025	6.88881	22.3874	21.1592	37.1015	8.87328	12.4289	18.0905	108.691	23.0819
487.086	16.6522	49.8287	6.06817	33.2347	9.27864	34.675	45.8996	64.0643	101.094	54.2715	12.3023
730.129	30.3438	69.2752	7.9615	54.6169	4.52934	28.3325	117.002	153.554	255.63	26.6775	6.61565
973.172	43.9118	70.3991	8.41495	70.6118	0.296475	41.292	208.639	249.492	439.939	10.5141	3.26152
1216.22	54.1821	86.9624	10.8743	97.0993	0.125953	31.4842	279.503	305.093	573.757	8.88288	2.83739
1459.26	62.4872	103.605	13.2316	135.793	0.035241	28.9246	346.172	348.689	695.183	19.6563	5.15641
1702.3	66.9979	132.175	16.4694	187.783	0.0252919	27.2741	384.8	376.853	762.398	27.3076	7.2153
1945.34	68.4825	136.794	15.6199	212.997	0.0223754	28.0978	389.139	373.108	768.323	26.0759	7.17311
2188.39	69.0292	140.707	15.8447	227.941	0.0201483	29.8493	402.278	380.561	792.939	21.0204	5.30165
2431.43	68.5842	138.933	15.6298	216.839	0.0191832	35.2903	402.894	383.071	795.337	16.5193	4.31453
2674.47	67.6651	124.97	14.4428	195.211	0.0197737	37.0183	391.938	376.841	774.931	14.8824	4.05388
2917.52	65.8803	126.704	15.1011	192.438	0.0214182	37.0685	397.678	383.741	785.716	12.9287	3.856
3160.56	61.645	113.121	13.5041	159.265	0.062516	42.8719	358.032	355.9	710.654	8.8948	2.96291
3403.6	53.9677	109.896	12.9084	138.121	1.38657	41.1525	310.008	323.173	622.071	20.1217	4.46843
3646.65	40.5166	93.1483	11.1433	92.2944	5.00822	36.2091	192.228	218.013	392.193	37.1682	8.15422
3889.69	21.8769	60.9312	5.49872	45.4301	5.65479	25.3766	64.1001	77.5747	130.906	82.2314	17.9601
4132.73	8.33885	56.0849	6.2735	23.2845	39.4905	12.4681	16.9948	21.4819	34.6774	148.655	30.7242
4375.78	1.48848	57.4456	7.62813	18.4407	44.7319	10.0848	3.11945	4.05862	5.66277	206.151	42.6513
4618.82	-1.00136	55.5013	7.61992	15.867	44.6013	4.14984	0.551058	0.539062	0.575026	217.799	44.708
